# Supplementary material for: Integrated Multi-Omics Analysis Reveals the Role of the Gut Microbiota–Metabolite–Endocrine Axis in Post-Weaning Estrus Recovery in Tibetan Pigs
Source: Animals (Basel). 2026 May 22;16(11):1579. doi: 10.3390/ani16111579 (PMC13256035; doi:10.3390/ani16111579)
Supplement: Supplementary file 1 [file animals-16-01579-s001.zip]

Archive with 1 entries (1 files):
- animals-4294184-supplementary.pdf
